# Supplementary material for: The Mycobacterial DNA Methyltransferase HsdM Decreases Intrinsic Isoniazid Susceptibility
Source: Antibiotics (Basel). 2021 Oct 29;10(11):1323. doi: 10.3390/antibiotics10111323 (PMC8614780; doi:10.3390/antibiotics10111323)
Supplement: Supplementary file 1 [file antibiotics-10-01323-s001.zip]

Archive with 3 entries (2 files):
- supplementary files/
- supplementary files/Table S.zip
- supplementary files/Supplementary File-1391552.pdf
